# Supplementary material for: Long non-coding RNA plasmacytoma variant translocation 1 and growth arrest specific 5 regulate each other in osteoarthritis to regulate the apoptosis of chondrocytes
Source: Bioengineered. 2022 Jun 15;13(5):13680–8. doi: 10.1080/21655979.2022.2063653 (PMC9275885; doi:10.1080/21655979.2022.2063653)
Supplement: Supplemental Material [file KBIE_A_2063653_SM5769.zip]

Archive with 4 entries (4 files):
- supplemental file 3 original image for figure 6 Cas3GAPDH (1).tif
- supplemental file 2.docx
- supplemental file 1 ethical approval .pdf
- Revised Supplemental figure 1.tif
